# Supplementary material for: Antimicrobial Peptide Conjugated on Graphene Oxide-Containing Sulfonated Polyetheretherketone Substrate for Effective Antibacterial Activities against Staphylococcus aureus
Source: Antibiotics (Basel). 2023 Sep 5;12(9):1407. doi: 10.3390/antibiotics12091407 (PMC10525520; doi:10.3390/antibiotics12091407)
Supplement: Supplementary file 1 [file antibiotics-12-01407-s001.zip]

Archive with 1 entries (1 files):
- antibiotics-2518607-supplementary.docx
